# Supplementary material for: The Capsid Protein VP1 of Coxsackievirus B Induces Cell Cycle Arrest by Up-Regulating Heat Shock Protein 70
Source: Front Microbiol. 2019 Jul 17;10:1633. doi: 10.3389/fmicb.2019.01633 (PMC6653663; doi:10.3389/fmicb.2019.01633)
Supplement: Supplementary file 1 [file Table_1.xlsx]

## Sheet: EGFP-C1_VS_EGFP-VP1.DEG.filter
The capsid protein VP1 of coxsackievirus B induces cell cycle arrest by up-regulating heat shock protein 70
Yao Wang1, Shuoxuan Zhao1, Yang Chen2, Tianying Wang2, Chaorun Dong3, Xiaoman Wo1, Jian Zhang1, Yanyan Dong1, Weizhen Xu2, Xiaofeng Feng1, Cong Qu1, Yan Wang2, Zhaohua Zhong2*, Wenran Zhao1*
1 Department of Cell Biology, Harbin Medical University, 157 Baojian Road, Harbin 150081, China
2 Department of Microbiology, Harbin Medical University, 157 Baojian Road, Harbin 150081, China
3 Northern Translational Medicine Research Center, Harbin Medical University, 157 Baojian Road, Harbin 150081, China
Supplementary Material
Methods
HeLa cells were transfected with pEGFP-VP1 for 24 h. Control cells were transfected with pEGFP-C1. Total RNA was extracted and gene expression profile was determined by RNA sequencing.
Supplementary Table S1. The gene expression profile of the cells expressing VP1 of CVB3
GeneNames	EGFP-C1	EGFP-VP1	log2(Fold_change)	up_or_down	z-score	p-value
RPL36A-HNRNPH2	5.2052	184.808	-5.14993	down	-14.0715	5.68679e-45
HSPA1A	44.9503	132.155	-1.55583	down	-6.71678	1.85788e-11
SNU13	45.1724	119.775	-1.40682	down	-5.93525	2.93393e-09
HSPA1B	41.1712	112.334	-1.44808	down	-5.87373	4.26106e-09
VAPA	69.477	19.4181	1.83913	up	5.44842	5.08202e-08
